# Supplementary material for: A Novel Frameshift Variant in the SPAST Gene Causing Hereditary Spastic Paraplegia in a Bulgarian–Turkish Family
Source: Neurol Int. 2025 Oct 11;17(10):167. doi: 10.3390/neurolint17100167 (PMC12566801; doi:10.3390/neurolint17100167)
Supplement: Supplementary file 1 [file neurolint-17-00167-s001.zip]

Archive with 1 entries (1 files):
- neurolint-3863745-supplementary.pdf
